# Supplementary material for: Beyond the samples: Nigerian research staff perspectives on a multicentre neonatal sepsis study’s impact
Source: Nat Commun. 2025 Jul 22;16:6745. doi: 10.1038/s41467-025-62102-4 (PMC12283954; doi:10.1038/s41467-025-62102-4)
Supplement: Supplementary file 1 — Source Data [file 41467_2025_62102_MOESM1_ESM.xlsx]

## Sheet: Raw Questionaire responses
Timestamp	1. What was your role during the first phase of BARNARDS? Can you provide an outline of some of your responsibilities?	2. For how long were you employed on the project? Please specific number of months, years and approximate dates if possible	3. What’s the most memorable aspect of BARNARDS for you and why?	4. What went well during the project’s operation between 2015 and 2018? Can you provide some examples?	5. What challenges did you encounter during your time working on the study? Can you provide some examples?	6. Were you able to overcome any of these? If so, what action did you take?	7. Do you think that the study made an impact on the local community? If yes, in what ways?	8. Are you aware of any research intervention(s) provided by the study? If yes, what was it?	9. What did you learn most during or after the project?	10. Do you have any other comments or questions you would like to add/ask?
8/26/2022 17:18:27	The roles I played during the first phase of BARNARDS are: As a laboratory staff that collect, process the samples and also disseminate the results of the samples. Manage the laboratory, store collected and shipment of samples. As a research Assistant by taking consent from the patients, fill in the questionnaire and take the samples for both mothers and babies. Follow up on the patients for 2day…	August 2015 to 29th November, 2019	The most memorable aspect of BARNARDS was identifying those bacterias and also interacting with the mothers and babies. The reason why is memorable is because it's my Passion, it's an area of interest, putting a smile on someone's face.	Interacting with the patients and staffs of the hospital. Collecting and processing of samples Questionnaire filling	The air conditioning of the place was an issue. The electric supply. The workload is more than the stipend.	The challenges were not tackled, the action taken was communicating every aspect of the challenges to the higher authority.	Yes, Making it easier for the patients to see a doctor on time and also the willingness for them to return to the hospital when ever they have an issue, the willingness for the patients to confined in you with regards to their health.	*Renovation of a wing at the scbu unit *Baby cots provided to the hospital *Baby resustaires provided for Scbu and maternity unit * Provision of Amikacin for SCBU unit * A laboratory constructed for the purpose	Perfecting in Antibiotics sensitivity pattern After the research: the willingness to explore more on how this bacterias resist	NR
8/27/2022 12:12:01	Research assistant	November 2016 to December 2017	The jovial team members	How we coordinate our work with good communication between lab and	The unwelcoming attitude of the Matrons in SCBU	Yes. I tried to be more respectful towards them.	Yes. The overall health services rendered in the SCBU unit was improved with the coming of BARNARDS to MMSH.	Yes. Better diagnosis with the appropriate Antibiotics with the help of the free blood culture	That you have to be tactical and patient with people in every working environment	No.
8/30/2022 10:03:46	1. Research assistant a. It involved enrollment from maternity wards b. Home tracking for patients without phone numbers c. Phone tacking of patients 2. Financial Secretary a. Accountability of all the purchases for consumables. b. Ensuring accuracy between the requested fund and receipts 3. Public relation officer between Barnards and kano state hospital management board. a. Making sure all the …	From August 2016 to 2018 ( the end of Barnard phase 1)	1. Making it easy for the enrolled babies from maternity when bring back to the hospital with suspected sepsis case , they will be quickly managed. 2. Reducing the cue for our patients in NICU 3. Additional bed capacity and incubators for SCBU 4. Home tracking	1. Easy access to a babies that were previously enrolled in Barnard to be attended easily 2. Co-ordination from the state co-ordination to the entire staff of Barnards Kano	Man power 1. In Labour ward we may have con-current deliveries, only 1 Research Assistant on duty will cover all the enrollment for example on nights shift we may have 20 deliveries for 1 research assistant.	Yes, to stay all night working from 1 bed to another. Because the patient will be discharged immediately after delivery, as a result low bed capacity.	Yes, because they were educated about sign and symptom of sepsis, mostly they experienced it in their previous delivery but did not know what it was. With Barnards they also understand that improving health care facilities is possible.	Yes, 1. Genepoc sample collection 2. Stillbirth Study	Generosity of that Barnards team with selfless act. Always on patient priority.	Yes. Pls if there could be any research in future, the means of communication from the staff to the management should be improved or re-organize as to have direct access to the study providers so that we will join ideas in improving the wellbeing of our patients.
8/30/2022 19:59:29	* Research Assistant. * Interviewing of pregnant mothers and giving them Intel details of the purpose and what they and their babies tend to benefit for their participation in the research project. * Collection of samples, by swabbing the anus of the mothers, etc.	2years and some months..	Everyday throughout the research project was indeed memorable, as each day brings in its new ideas and experiences with it.	Everything went well. Expecially the co-operation of the nurses and doctors on duty, throughout the programme.	The challenges I encountered, was the part, were some of the mothers initially tend to refuse to pertake in the study or give their data's or samples.	Action I took, was to enlighten them on the need for them to participate in the study, what they and the their babies will tend to achieve, measures we will take incase the baby is presented with any signs of infection, and prevention that will be put in place to avoid reoccurrence.	Yes, it did made an impact.	N/R	I learnt a whole lot, during and after the project, through some of the questions asked the mothers, that their journey throughout pregnancy tends to affect the wellbeing of the baby by comparing neonatal and maternal samples which will determine whether the sepsis causing pathogen originated from the mother’s during birth or even from the hospital environment.	N/A
8/31/2022 12:18:15	My role in the first phase of barnards, i served as a Research Scientist, some of my role was Isolating, Identifying and set Antimicrobial Sensitivity of the bacteria under study, I also coordinated the weekly meetings with the research assistants and provide information to the principal investigators.	October 2015 to October 2018	The most memorable aspect for me was identifying the bacteria that were not conventional, and my journey to Cardiff, trained in Molecular Microbiology under Prof. Tim Walsh for 3wks.	What went well was the motivation and timely provision SOP'S of all quality materials,reagents, equipment needed throughout the Study.	sometimes we experienced light(energy) fluctuations but not too frequent.	yes, we got some quality Stabilizers and the problem were solved.	Yes, we provided accurate and timely results information to the clinicians who managed the pediatric patient, and such interventions was used to reach out to the patient as fast as possible therefore many of those patients were saved and reduced Children mortality in the local hospital community and also the identification from the environmental sample like the door handle, incubators, ressustier…	The one am aware of was the free treatment of neonates under study throughout and some hospital equipment were donated to the hospital, like the Laboratory equipment, neonatal incubators, Portal cabin.	i learnt the usage of more updated means of bacterial isolation, identification and antimicrobial sensitivity and molecular techniques.	No thanks.
8/31/2022 13:40:42	Role: Research Assistant. Responsibilities: * Administering Questionnaire to participants that presented at the Nursery during morning shift and the labour ward during the night shift. * Collecting rectal swab samples from mothers and babies (7 days and above). * Following-up participants enrolled either via phone call or home tracking to get patient outcome. * Conducting Data quality checks to e…	24 months. From August 2016 to July 2018	There were several aspects of the study that I would consider memorable but two events stand out. 1. Getting to present a summary of findings in Kano to research partners in Kigali, Rwanda, 2017. 2. Meeting Didier Pittet. Both events involved meeting and learning from professionals that were making great strides in research and their careers.	Several things went well in Kano during the project's operation. they include: 1. A high number of participant enrolment was recorded. This meant more samples and more data to compare and study. 2. Free access to blood culture tests for neonates admitted to the NICU which enabled the doctors to make result-based decisions on patient treatment and helped reduced the burden of having to pay for the…	1. Lack of phone numbers for most of the participants enrolled which led to loss to follow-up. 2. Wrong/untraceable addresses for clients who provided addresses which led to loss to follow-up. 3. Initial friction between hospital and research staff. 4. Stressful working hours to collect data. 5. Staff remuneration was not commensurate to time and effort dedicated to study.	The action taken to overcome the challenge of lack of phone numbers was to collect participants's addresses. This reduced the number of participants that would have been loss to follow-up. However, it brought the new challenge of wrong/untraceable challenge and the only way to overcome this was to accept the outcome as unknown. furthermore, friction between hospital staff and research staff was m…	Yes, enrolled participants had access to research doctors and were able to call research assistants to book appointments. Also, the doctors were able to request for blood culture as part of normal routine.	1. The renovation of the NICU at MMSH. 2. Donation of Incubators and resuscitaire to the NICU. 3. Donation of resuscitate to the Labour ward. 4. Mindset change towards the use of amikacin in neonates. 5. Making request for blood culture routine.	Team management, Data QC, problem solving and Monitoring & evaluation.
8/31/2022 18:42:40	Principal Investigator, Nigeria a. Coordinating all the study sites b. Ensuring the employment of appropriate staff c. Staff training d. Securing ethical approvals e. Ensuring that studies were carried out in strict compliance with protocol and ethical approvals f. Interventions/Trouble shooting as at when necessary g. Interfacing with managements and key officials whenever the need arose h. Ensu…	About 30 months from Oct 2015	The benefits to the neonates whose parents would not have been able to afford blood cultures or being managed under a clean and well equipped environment as was done in Kano MMSH. Many lives were saved through this. The second was the discovery of the ineffectiveness of the combination of ampicillin and gentamicin in the management of neonatal sepsis across the country. This must also have saved …	The protocol was implemented as designed. All the materials and enabling environment necessary to carry out the study as per the protocol were made available. The staff were also dedicated and happy working in the programme. The friendly disposition and enabling and encouraging approach of the global PI (Prof Tim) to the study and the staff was a big stimulus to the staff.	The challenges were a few human cases and infrastructure. In terms of human challenges, we had instances where people wanted to frustrate the work because they believe all research projects come with big money which needed to be shared. Some wanted to be recognised or accommodated even when such were not indicated and would have been harmful to the study Infrastructure was mainly in MMSH where we…	yes, we overcame most of the challenges. The human aspect were partly addressed through redistribution of some aspect of the staff salaries to placate some key elements. In some we quietly pleaded with managements to use part of their institutional costs to settle some people and so demonstrated commitment and some form of ownership or interest in the study. Gifts and some privileges were extende…	Yes. (1) Provided clinical care to the neonates (2) It threw up some hidden adverse practices such as the use of ampicillin and gentamicin even when they were not effective, and thus altered the practice guideline (3) It provided better facilities and care environment for the neonates through provisions of baby cots, warmers, resuscitaires (4) Reduced mortality and morbidity (5) Improved infectio…	Yes: (1) Equipment were provided for patient care and laboratory operations (2) Drugs, specifically amikacin and amoxicillin-clavulanate were provided for MMSH (3) A WHO expert on infection control was brought in for a workshop on infection prevention and control (4) Jobs were provided for local people (5) Laboratory was built (6) People received training (7) Some indigent patients received blood…	(1) Research remains the cornerstone of quality health care (2) Collaboration and networking are very valuable tools of research (3) Motivation and freedom are ingredients of excellence in any undertaking (4) The poor indeed need the empathy and support of the rich in an unequal world we live.	That the type of collaboration and networking witnessed in Barnards should be encouraged always, and we expect that more will come. This we hope will magnify the positive impact
2022-02-09 15:03:47	I was one of the Attending Neonatologists. My responsibilities included clinical care of newborn babies born within the hospital and those referred in from home or other health facilities. I also supervise the delivery room care of inborn babies. I run the follow up clinic for all newborns that were managed and discharged. Additionally, I train and supervise the training of Resident Doctors and H…	Throughout the project, so about 3 years duration.	The ability to diagnose sepsis in newborns!	1. Blood culture investigations became more accessible to our clients. 2. We could recieve preliminary reports within 48-72 hours 3. The gap between Neonatology and Clinical Microbiology narrowed 4. Knowledge on neonatal sepsis diagnosis and management amongst Paediatric residents improved.	There were challenges such as: 1. The need for repeat/2nd cultures in some babies 2. The fact that some patients still couldn't afford to pay the discounted fee for the blood cultures	1. By reaching out to the Clinical Microbiologists, we were able to conduct some repeat/ 2nd blood cultures when it was necessary to do so.	Yes. The study improved diagnosis and ultimately the management of babies with neonatal sepsis. That translated to improved outcomes and quality of care to such babies that of course are from the local community.	Yes. Improvement in the ability to diagnose sepsis in newborns and invariably improving quality of care.	The support that Clinical Microbiologists can provide to Neonatologists.	When will BARNARDS phase 2 commence????
2022-05-09 00:35:24	Research scientist, data analyst, sample collection and updating a live questionnaires containing participants' clinical diagnoses and personal information.	4years	1. working in the lab as a research scientist, the impact and the knowledge stills pays till date. 2. Connecting with the mother and neonate. 3. it advances my communication skills, analytical skills, research skills and empathy skills. 4. I got more enlightened about Enterobactericaeas and septiceamia from neonates that hard birth complications and many more.	We successfully reach out to women who cannot afford to medically take good care of their neonates, we reduced mortality rate, created a free test (blood culture) which was not affordable for a very low income learner/vulnerable mothers. We care, empathized and follow up for certain months. offer free incubators and baby warner to hospitals that can't afford it, set up a mobile laboratory where w…	1. Mothers were scared of their informations been published without the knowledge of confidentiality agreements. 2. Neonates that had Multi-resistant antibiotics. 3. Doctors practice empirical treatment on neonates thus creating multiple drug resistant.	Yes. On the informed consent, confidentiality with the data and samples were stated clearly and participants signed it and we also gave them a secondary assurance regarding their data. We accelerate research and developed some other antibiotics and treatment; We also adopt an antibiotic-adjuvant combinations which were a better better attractive approach to help treat multi-drug resistant. We ass…	Yes very huge impact. Low income earners/ vulnerable mothers/ less privilege mothers/single mothers who cannot afford to help their neonates benefited hugely. Some hospitals with limited or no incubators and Radiant warmer hugely benefited. Hospitals that doesn't have the facility to open their side labs benefited and we made the turn around time feasible and favorable for them; thus mortality ra…	yes, I would say "Randomized Controlled Trial" and Interventional studies.	I was able to assessed the Burden of Antimicrobial Resistance on clinical outcomes of neonates and their common risked factor were identified and I was able to explore with rapid techniques which helped diagnosed septicemia in LMICs. The main source of antimicrobial resistant were hugely targeted and controlled. The above results helped in treatment/prevention of multiple drug resistance.	none.
2022-10-09 14:40:25	Clinical research assistant	2 years	Set up of NICU in our hospital	Patient enrollment	Rectal swap acceptance	Swapping from delivery room	Yes. Antibiotics prescription immediately changed from the routine to more selective based on evidence	Incubators and resuscitataires were donated	How to setup an gold standard research	Happy to have been a part of this
2022-10-09 20:22:36	Nigerian Coordinator & program implementer across other countries - Planning and set up of BARNARDS in all Nigerian sites, including budgeting. Staff hire, training, data collation, M&E, and BARNARDS I close out.	The entire duration of the project	Planning and initiation phase. During the start we had to implement many clinical improvements which led to an overall improvement of neonatal care and reduction of mortality.	1. Execution of the project was seamless due to the passion and dedication of research assistants. 2. Follow up of hundreds of women in around Kano metropolis was only made possible due to the research assistance. 3. The Kano BARNARDS lab was a major win for the neonatal department, who were now able to access free blood cultures for their patients alongside antibiotic sensitivity data that provi…	1. Managing work schedules for staff especially with the number of deliveries in MMSH Kano. Providing sufficient time off became a challenge. 2. Payment of staff was a bit tedious due to the need to manually initiate each transaction. 3. The lack of seamless collaboration between the head of peadiatric department in MMSH Kano and the local research staff. 4. The lack of dedicated space for our st…	Challenges mentioned above were not overcome to a reasonable conclusion	Yes - mentioned above	Yes - mentioned above	The impact of collaboration on ensuring successful projects	NR
2022-11-09 01:10:34	Research Assistant 1. Collection of samples from women/mothers who just delivered in the labour/delivery /recovering room 2. Storage of samples in ziplock bags and transportation to the -80 freezer at the National hospital ABUJA 3. Filling of online questionnaire 4. Entry of data in Excel spreadsheets 5.Follow up calls to the mothers and their babies after they are discharged from the hospital	Two years and a few months	A Trip to Kigali, Rwanda in May 2017 with my other colleagues for a presentation about the research so far in Nigeria then. I got to meet other BARNARDS staff from different countries, learnt about their success stories, challenges and way forward.	Enlightening of the mothers about the use and abuse of antibiotics	Some of the mothers refused to participate in the study because they wanted some extra incentives away from the free blood culture that we promised to do for their infants if they fell sick and returned to the hospital within a stipulated time of three months from the day of their birth.	To an extent YES. i tried to convince them of the benefits and also told them i will call them at different intervals (as stated in the BARNARDS Nigeria guidelines) to check up on them and their babies.	YES. The mothers learnt that they shouldn't abuse Antibiotics		I learnt a lot. Collection of samples, preparation of slides in the laboratory, storage of organism in -80 freezer, the list is endless	I had a great time working with BARNARDS Abuja, Nigeria. it was very educating
2022-11-09 16:19:35	Reviewed the neonatal aspect of the protocol, Supervised enrolment of and specimen collection from neonates	3 years	BARNARDS enabled thorough diagnostic laboratory investigations(cultures) for neonates during the study period and this improved our patient management and outcome	Coordination, supervision and team work were at their peak and staff commitment was palpable. Meetings were held locally often to review data collection.	Delay in obtaining consent for participation when the baby's father was not immediately available.	Yes. Having to put a call across the the father to provide information needed to obtain consent	Yes. Findings from the study have positively influenced the choice of empirical antibiotics in the management of neonatal sepsis at the National Hospital Abuja	The question is not clear to me	That good supervision and team work have positive impact on motivation and commitment in the conduct of research	none
9/15/2022 17:17:53	Research assistant. Filling questionnaires, Data entry, Taking blood samples, Taking swab from the patients	October 2016 to 2018	The Clinical aspectand Interaction with the patients and helping them to changing their lives	The baseline to Survey all worked out well	Long working hours, which were stressful. Sometimes coming-in in the morning and evening the same day. Covering 3 or more wards at the same time Not having enough time to rest which sometimes made me sick were very stressful indeed. And the stipend was a bit low for the job	Yes. I managed to do it by enjoying the responsibility and had a good mind set to deliver	Yes it did. The mother's perceptions,behaviour and believes were changed, they became more aware and educated about the dangers or diseases that are associated with giving birth and are always looking for a way out while the doctors find it easier to diagnose the patients	Yes, some of were the renovation of SCBU by BARNARDS, provision of 8 incubators and 2 resuscitaires, the antibiotics, and the	It's exciting to learn something new always, the decision making, meeting new characters, understanding some part of giving birth and related courses	N/A
9/25/2022 18:53:10	In the first phase of BARNARDS, my roles were Research/Laboratory Scientist and Laboratory Manager. Some of my responsibility were: 1. Processing and incubating blood culture samples using BACTEC FX 40 machine. 2. Conducting sensitivity tests for both Gram positive and Gram-negative bacteria. 3. Management of laboratory stock to ensure the smooth running of the research. 4. Purchasing some of the…	September 2016 - January 2018	Employee engagement or involvement in all aspect of the research. Each employee had a voice and say in running the organisation smoothly. We had leaders who listened to their followers and they became life time Mentors.		The only challenge I can remember was inadequate electricity to run the BACTEC machine, this caused it to have several regular breakdown. Though we had a solar panel, which was also not efficient enough. Regarding personnel satisfaction, no challenges.	Yes. Prompting the vendor of the equipment immediately once there was downtime.	Absolutely in the following ways: 1)The women of the locality coming into the hospital were always enlightened by the Research doctors, whenever they bring their little children for consultation. 2) Provision of incentives(diapers) was a very serious need to the nursing mothers, this was always received with gladness. 3) Result release/TAT was very prompt, this helped the clinicians to give the p…		1) Microbiology techniques with regards to blood culture. 2) Capacity building in laboratory administration.	None for now

## Sheet: Colour coded data per question
S/N of Responses to question 3	1. What was your role during the first phase of BARNARDS? Can you provide an outline of some of your responsibilities?	2. For how long were you employed on the project? Please specific number of months, years and approximate dates if possible	Question 3. What’s the most memorable aspect of BARNARDS for you and why?		S/N of Responses to question 4	Question 4. What went well during the project’s operation between 2015 and 2018? Can you provide some examples?		S/N of Responses to question 5	Question 5. What challenges did you encounter during your time working on the study? Can you provide some examples?		S/N of Responses to question 7	6. Were you able to overcome any of these? If so, what action did you take?	Question 7. Do you think that the study made an impact on the local community? If yes, in what ways?		S/N of Responses to question 8	Question 8. Are you aware of any research intervention(s) provided by the study? If yes, what was it?		S/N of Responses to question 9	Question 9. What did you learn most during or after the project?		S/N of Responses to question 10	Question 10. Do you have any other comments or questions you would like to add/ask?		1st Colour Coded Themes
15	In the first phase of BARNARDS, my roles were Research/Laboratory Scientist and Laboratory Manager. Some of my responsibility were: 1. Processing and incubating blood culture samples using BACTEC FX 40 machine. 2. Conducting sensitivity tests for both Gram positive and Gram-negative bacteria. 3. Management of laboratory stock to ensure the smooth running of the research. 4. Purchasing some of the…	September 2016 - January 2018	Employee engagement or involvement in all aspect of the research. Each employee had a voice and say in running the organisation smoothly. We had leaders who listened to their followers and they became life time Mentors.		1	Interacting with the patients and staffs of the hospital. Collecting and processing of samples Questionnaire filling		1	The air conditioning of the place was an issue. The electric supply.		5		the identification from the environmental sample like the door handle, incubators, ressustiers, and nursing stations were used to create awareness on danger of nosocomial infection to the neonates		7	(3) A WHO expert on infection control was brought in for a workshop on infection prevention and control		2	That you have to be tactical and patient with people in every working environment		3	Yes. Pls if there could be any research in future, the means of communication from the staff to the management should be improved or re-organize as to have direct access to the study providers so that we will join ideas in improving the wellbeing of our patients.		IPC
4	* Research Assistant. * Interviewing of pregnant mothers and giving them Intel details of the purpose and what they and their babies tend to benefit for their participation in the research project. * Collection of samples, by swabbing the anus of the mothers, etc.	2years and some months..	Everyday throughout the research project was indeed memorable, as each day brings in its new ideas and experiences with it.		5	What went well was the motivation and timely provision SOP'S of all quality materials,reagents, equipment needed throughout the Study.		5	sometimes we experienced light(energy) fluctuations but not too frequent.		7		(5) Improved infection prevention and control in the study areas		3	Yes, 1. Genepoc sample collection 2. Stillbirth Study		6	Team management, Data QC, problem solving and Monitoring & evaluation.		7	That the type of collaboration and networking witnessed in Barnards should be encouraged always, and we expect that more will come. This we hope will magnify the positive impact		Interpersonal relationship /Collaboration/Communication
3			3. Additional bed capacity and incubators for SCBU		7	The protocol was implemented as designed. All the materials and enabling environment necessary to carry out the study as per the protocol were made available.		7	Infrastructure was mainly in MMSH where we had to erect a laboratory using containers. Even at that we had to install electric supply system using inverters, as well booster for the water supply. Despite this we had to commit substantial resources to maintenance.		4	Action I took, was to enlighten them on the need for them to participate in the study, what they and the their babies will tend to achieve, measures we will take incase the baby is presented with any signs of infection, and prevention that will be put in place to avoid reoccurrence.	Yes, it did made an impact.		4	N/R		7	(2) Collaboration and networking are very valuable tools of research		8	When will BARNARDS phase 2 commence????		Invalid /non-specific response
10	Clinical research assistant	2 years	Set up of NICU in our hospital		9	We care, empathized and follow up for certain months. offer free incubators and baby warner to hospitals that can't afford it, set up a mobile laboratory where we process the blood culture test obtained from supposedly queried septicemia neonates. And alot more.		11	4. The lack of dedicated space for our staff within the departments they worked in was abit challenging		11	Challenges mentioned above were not overcome to a reasonable conclusion	Yes - mentioned above		9	yes, I would say "Randomized Controlled Trial" and Interventional studies.		11	The impact of collaboration on ensuring successful projects		10	Happy to have been a part of this		Infrastructure Provision/challenges
3	1. Research assistant a. It involved enrollment from maternity wards b. Home tracking for patients without phone numbers c. Phone tacking of patients 2. Financial Secretary a. Accountability of all the purchases for consumables. b. Ensuring accuracy between the requested fund and receipts 3. Public relation officer between Barnards and kano state hospital management board. a. Making sure all the …	From August 2016 to 2018 ( the end of Barnard phase 1)	1. Making it easy for the enrolled babies from maternity when bring back to the hospital with suspected sepsis case , they will be quickly managed. 2. Reducing the cue for our patients in NICU 4. Home tracking		3	1. Easy access to a babies that were previously enrolled in Barnard to be attended easily 2. Co-ordination from the state co-ordination to the entire staff of Barnards Kano		15	The only challenge I can remember was inadequate electricity to run the BACTEC machine, this caused it to have several regular breakdown. Though we had a solar panel, which was also not efficient enough.		7		(3) It provided better facilities and care environment for the neonates through provisions of baby cots, warmers, resuscitaires (7) Provided equipment laboratory facility, thus enhancing laboratory capacity		11	Yes - mentioned above		3	Generosity of that Barnards team with selfless act. Always on patient priority.		12	I had a great time working with BARNARDS Abuja, Nigeria. it was very educating		patient management and outcome
7	Principal Investigator, Nigeria a. Coordinating all the study sites b. Ensuring the employment of appropriate staff c. Staff training d. Securing ethical approvals e. Ensuring that studies were carried out in strict compliance with protocol and ethical approvals f. Interventions/Trouble shooting as at when necessary g. Interfacing with managements and key officials whenever the need arose h. Ensu…	About 30 months from Oct 2015	The benefits to the neonates whose parents would not have been able to afford blood cultures or being managed under a clean and well equipped environment as was done in Kano MMSH. Many lives were saved through this. The second was the discovery of the ineffectiveness of the combination of ampicillin and gentamicin in the management of neonatal sepsis across the country. This must also have saved …		6	Several things went well in Kano during the project's operation. they include: 1. A high number of participant enrolment was recorded. This meant more samples and more data to compare and study. 2. Free access to blood culture tests for neonates admitted to the NICU which enabled the doctors to make result-based decisions on patient treatment and helped reduced the burden of having to pay for the…		8	There were challenges such as: 1. The need for repeat/2nd cultures in some babies 2. The fact that some patients still couldn't afford to pay the discounted fee for the blood cultures		9		Some hospitals with limited or no incubators and Radiant warmer hugely benefited.		13	The question is not clear to me		9	I was able to assessed the Burden of Antimicrobial Resistance on clinical outcomes of neonates and their common risked factor were identified and I was able to explore with rapid techniques which helped diagnosed septicemia in LMICs. The main source of antimicrobial resistant were hugely targeted and controlled. The above results helped in treatment/prevention of multiple drug resistance.		1	NR		Staff Dedication and Team Work
11	Nigerian Coordinator & program implementer across other countries - Planning and set up of BARNARDS in all Nigerian sites, including budgeting. Staff hire, training, data collation, M&E, and BARNARDS I close out.	The entire duration of the project	Planning and initiation phase. During the start we had to implement many clinical improvements which led to an overall improvement of neonatal care and reduction of mortality.		8	1. Blood culture investigations became more accessible to our clients. 2. We could recieve preliminary reports within 48-72 hours 3. The gap between Neonatology and Clinical Microbiology narrowed		9	1. Mothers were scared of their informations been published without the knowledge of confidentiality agreements. 2. Neonates that had Multi-resistant antibiotics. 3. Doctors practice empirical treatment on neonates thus creating multiple drug resistant.		1	The challenges were not tackled, the action taken was communicating every aspect of the challenges to the higher authority.	Yes, Making it easier for the patients to see a doctor on time and also the willingness for them to return to the hospital when ever they have an issue, the willingness for the patients to confined in you with regards to their health.		1	*Renovation of a wing at the scbu unit *Baby cots provided to the hospital *Baby resustaires provided for Scbu and maternity unit * Provision of Amikacin for SCBU unit * A laboratory constructed for the purpose		7	(3) Motivation and freedom are ingredients of excellence in any undertaking		2	No.		Learning/Training and Development
13	Reviewed the neonatal aspect of the protocol, Supervised enrolment of and specimen collection from neonates	3 years	BARNARDS enabled thorough diagnostic laboratory investigations(cultures) for neonates during the study period and this improved our patient management and outcome		9	We successfully reach out to women who cannot afford to medically take good care of their neonates, we reduced mortality rate, created a free test (blood culture) which was not affordable for a very low income learner/vulnerable mothers.		1	The workload is more than the stipend.		2	Yes. I tried to be more respectful towards them.	Yes. The overall health services rendered in the SCBU unit was improved with the coming of BARNARDS to MMSH.		5	some hospital equipment were donated to the hospital, like the Laboratory equipment, neonatal incubators, Portal cabin.		8	The support that Clinical Microbiologists can provide to Neonatologists.		4	N/A		Contingencies
14	Research assistant. Filling questionnaires, Data entry, Taking blood samples, Taking swab from the patients	October 2016 to 2018	The Clinical aspectand Interaction with the patients and helping them to changing their lives		11	3. The Kano BARNARDS lab was a major win for the neonatal department, who were now able to access free blood cultures for their patients alongside antibiotic sensitivity data that provided a major shift in empirical antibiotic choices. We had data to back up our argument and neonates began to survive.		2	The unwelcoming attitude of the Matrons in SCBU		5	yes, we got some quality Stabilizers and the problem were solved.	Yes, we provided accurate and timely results information to the clinicians who managed the pediatric patient, and such interventions was used to reach out to the patient as fast as possible therefore many of those patients were saved and reduced Children mortality in the local hospital community and also		6	1. The renovation of the NICU at MMSH. 2. Donation of Incubators and resuscitaire to the NICU. 3. Donation of resuscitate to the Labour ward.		13	That good supervision and team work have positive impact on motivation and commitment in the conduct of research		5	No thanks.
1			also interacting with the mothers and babies. The reason why is memorable is because it's my Passion, it's an area of interest, putting a smile on someone's face.		2	How we coordinate our work with good communication between lab and		3	Man power 1. In Labour ward we may have con-current deliveries, only 1 Research Assistant on duty will cover all the enrollment for example on nights shift we may have 20 deliveries for 1 research assistant.		6	The action taken to overcome the challenge of lack of phone numbers was to collect participants's addresses. This reduced the number of participants that would have been loss to follow-up. However, it brought the new challenge of wrong/untraceable challenge and the only way to overcome this was to accept the outcome as unknown. furthermore, friction between hospital staff and research staff was m…	Yes, enrolled participants had access to research doctors and were able to call research assistants to book appointments. Also, the doctors were able to request for blood culture as part of normal routine.		7	Yes: (1) Equipment were provided for patient care and laboratory operations (2) Drugs, specifically amikacin and amoxicillin-clavulanate were provided for MMSH (5) Laboratory was built		1	Perfecting in Antibiotics sensitivity pattern After the research: the willingness to explore more on how this bacterias resist		6
2	Research assistant	November 2016 to December 2017	The jovial team members		4	Everything went well. Expecially the co-operation of the nurses and doctors on duty, throughout the programme.		6	3. Initial friction between hospital and research staff. 4. Stressful working hours to collect data. 5. Staff remuneration was not commensurate to time and effort dedicated to study.		7	yes, we overcame most of the challenges. The human aspect were partly addressed through redistribution of some aspect of the staff salaries to placate some key elements. In some we quietly pleaded with managements to use part of their institutional costs to settle some people and so demonstrated commitment and some form of ownership or interest in the study. Gifts and some privileges were extende…	Yes. (1) Provided clinical care to the neonates (2) It threw up some hidden adverse practices such as the use of ampicillin and gentamicin even when they were not effective, and thus altered the practice guideline (4) Reduced mortality and morbidity		10	Incubators and resuscitataires were donated		4	I learnt a whole lot, during and after the project, through some of the questions asked the mothers, that their journey throughout pregnancy tends to affect the wellbeing of the baby by comparing neonatal and maternal samples which will determine whether the sepsis causing pathogen originated from the mother’s during birth or even from the hospital environment.		9	none.
1	The roles I played during the first phase of BARNARDS are: As a laboratory staff that collect, process the samples and also disseminate the results of the samples. Manage the laboratory, store collected and shipment of samples. As a research Assistant by taking consent from the patients, fill in the questionnaire and take the samples for both mothers and babies. Follow up on the patients for 2day…	August 2015 to 29th November, 2019	The most memorable aspect of BARNARDS was identifying those bacterias and		7	The staff were also dedicated and happy working in the programme. The friendly disposition and enabling and encouraging approach of the global PI (Prof Tim) to the study and the staff was a big stimulus to the staff.		7	The challenges were a few human cases and infrastructure. In terms of human challenges, we had instances where people wanted to frustrate the work because they believe all research projects come with big money which needed to be shared. Some wanted to be recognised or accommodated even when such were not indicated and would have been harmful to the study		8	1. By reaching out to the Clinical Microbiologists, we were able to conduct some repeat/ 2nd blood cultures when it was necessary to do so.	Yes. The study improved diagnosis and ultimately the management of babies with neonatal sepsis. That translated to improved outcomes and quality of care to such babies that of course are from the local community.		14	Yes, some of were the renovation of SCBU by BARNARDS, provision of 8 incubators and 2 resuscitaires, the antibiotics, and the		5	i learnt the usage of more updated means of bacterial isolation, identification and antimicrobial sensitivity and molecular techniques.		11	NR
5	My role in the first phase of barnards, i served as a Research Scientist, some of my role was Isolating, Identifying and set Antimicrobial Sensitivity of the bacteria under study, I also coordinated the weekly meetings with the research assistants and provide information to the principal investigators.	October 2015 to October 2018	The most memorable aspect for me was identifying the bacteria that were not conventional, and my journey to Cardiff, trained in Molecular Microbiology under Prof. Tim Walsh for 3wks.		11	1. Execution of the project was seamless due to the passion and dedication of research assistants. 2. Follow up of hundreds of women in around Kano metropolis was only made possible due to the research assistance.		11	1. Managing work schedules for staff especially with the number of deliveries in MMSH Kano. Providing sufficient time off became a challenge. 2. Payment of staff was a bit tedious due to the need to manually initiate each transaction. 3. The lack of seamless collaboration between the head of peadiatric department in MMSH Kano and the local research staff.		9	Yes. On the informed consent, confidentiality with the data and samples were stated clearly and participants signed it and we also gave them a secondary assurance regarding their data. We accelerate research and developed some other antibiotics and treatment; We also adopt an antibiotic-adjuvant combinations which were a better better attractive approach to help treat multi-drug resistant. We ass…	Yes very huge impact. Low income earners/ vulnerable mothers/ less privilege mothers/single mothers who cannot afford to help their neonates benefited hugely. Hospitals that doesn't have the facility to open their side labs benefited and we made the turn around time feasible and favorable for them; thus mortality rate curbed/ controlled.		2	Yes. Better diagnosis with the appropriate Antibiotics with the help of the free blood culture		7	(1) Research remains the cornerstone of quality health care		13	none
6	Role: Research Assistant. Responsibilities: * Administering Questionnaire to participants that presented at the Nursery during morning shift and the labour ward during the night shift. * Collecting rectal swab samples from mothers and babies (7 days and above). * Following-up participants enrolled either via phone call or home tracking to get patient outcome. * Conducting Data quality checks to e…	24 months. From August 2016 to July 2018	There were several aspects of the study that I would consider memorable but two events stand out. 1. Getting to present a summary of findings in Kano to research partners in Kigali, Rwanda, 2017. 2. Meeting Didier Pittet. Both events involved meeting and learning from professionals that were making great strides in research and their careers.		13	Coordination, supervision and team work were at their peak and staff commitment was palpable. Meetings were held locally often to review data collection.		14	Long working hours, which were stressful. Sometimes coming-in in the morning and evening the same day. Covering 3 or more wards at the same time Not having enough time to rest which sometimes made me sick were very stressful indeed. And the stipend was a bit low for the job		10	Swapping from delivery room	Yes. Antibiotics prescription immediately changed from the routine to more selective based on evidence		5	The one am aware of was the free treatment of neonates under study throughout and		10	How to setup an gold standard research		14	N/A
8	I was one of the Attending Neonatologists. My responsibilities included clinical care of newborn babies born within the hospital and those referred in from home or other health facilities. I also supervise the delivery room care of inborn babies. I run the follow up clinic for all newborns that were managed and discharged. Additionally, I train and supervise the training of Resident Doctors and H…	Throughout the project, so about 3 years duration.	The ability to diagnose sepsis in newborns!		8	4. Knowledge on neonatal sepsis diagnosis and management amongst Paediatric residents improved		15	Regarding personnel satisfaction, no challenges.		13	Yes. Having to put a call across the the father to provide information needed to obtain consent	Yes. Findings from the study have positively influenced the choice of empirical antibiotics in the management of neonatal sepsis at the National Hospital Abuja		6	4. Mindset change towards the use of amikacin in neonates. 5. Making request for blood culture routine		12	I learnt a lot. Collection of samples, preparation of slides in the laboratory, storage of organism in -80 freezer, the list is endless		15	None for now
9	Research scientist, data analyst, sample collection and updating a live questionnaires containing participants' clinical diagnoses and personal information.	4years	1. working in the lab as a research scientist, the impact and the knowledge stills pays till date. 2. Connecting with the mother and neonate. 3. it advances my communication skills, analytical skills, research skills and empathy skills. 4. I got more enlightened about Enterobactericaeas and septiceamia from neonates that hard birth complications and many more.		12	Enlightening of the mothers about the use and abuse of antibiotics		4	The challenges I encountered, was the part, were some of the mothers initially tend to refuse to pertake in the study or give their data's or samples.		14		while the doctors find it easier to diagnose the patients		7	(7) Some indigent patients received blood culture support.		14	It's exciting to learn something new always, the decision making, meeting new characters, understanding some part of giving birth and related courses
12	Research Assistant 1. Collection of samples from women/mothers who just delivered in the labour/delivery /recovering room 2. Storage of samples in ziplock bags and transportation to the -80 freezer at the National hospital ABUJA 3. Filling of online questionnaire 4. Entry of data in Excel spreadsheets 5.Follow up calls to the mothers and their babies after they are discharged from the hospital	Two years and a few months	A Trip to Kigali, Rwanda in May 2017 with my other colleagues for a presentation about the research so far in Nigeria then. I got to meet other BARNARDS staff from different countries, learnt about their success stories, challenges and way forward.		10	Patient enrollment		6	1. Lack of phone numbers for most of the participants enrolled which led to loss to follow-up. 2. Wrong/untraceable addresses for clients who provided addresses which led to loss to follow-up.		15		3) Result release/TAT was very prompt, this helped the clinicians to give the proper/right drugs.		8	Yes. Improvement in the ability to diagnose sepsis in newborns and invariably improving quality of care.		15	1) Microbiology techniques with regards to blood culture. 2) Capacity building in laboratory administration.
					14	The baseline to Survey all worked out well		7	Tracking the women to their homes was also a major challenge when it had to do with people living far away from the site. Some journeys to see some patients too a whole day for each.		3	Yes, to stay all night working from 1 bed to another. Because the patient will be discharged immediately after delivery, as a result low bed capacity.	Yes, because they were educated about sign and symptom of sepsis, mostly they experienced it in their previous delivery but did not know what it was. With Barnards they also understand that improving health care facilities is possible.		7	(4) Jobs were provided for local people (6) People received training		7	(4) The poor indeed need the empathy and support of the rich in an unequal world we live.
					15	N/R		10	Rectal swap acceptance		7		(6) Provided jobs for local staff numbering more than 15 (8) provided training and research experience to some local staff, some of which they have leveraged on to secure jobs		12	N/R
								12	Some of the mothers refused to participate in the study because they wanted some extra incentives away from the free blood culture that we promised to do for their infants if they fell sick and returned to the hospital within a stipulated time of three months from the day of their birth.		12	To an extent YES. i tried to convince them of the benefits and also told them i will call them at different intervals (as stated in the BARNARDS Nigeria guidelines) to check up on them and their babies.	YES. The mothers learnt that they shouldn't abuse Antibiotics		15	N/R
								13	Delay in obtaining consent for participation when the baby's father was not immediately available.		14	Yes. I managed to do it by enjoying the responsibility and had a good mind set to deliver	Yes it did. The mother's perceptions,behaviour and believes were changed, they became more aware and educated about the dangers or diseases that are associated with giving birth and are always looking for a way out
											15	Yes. Prompting the vendor of the equipment immediately once there was downtime.	Absolutely in the following ways: 1)The women of the locality coming into the hospital were always enlightened by the Research doctors, whenever they bring their little children for consultation. 2) Provision of incentives(diapers) was a very serious need to the nursing mothers, this was always received with gladness.

## Sheet: Themed Data from colour code
S/N of Responses	IPC	S/N of Responses	Interpersonal relationship /Collaboration/Communication	S/N of Responses	Invalid /non-specific response	S/N of Responses	Infrastructure Provision/challenges	S/N of Responses	patient management and outcome	S/N of Responses	Staff Dedication and Team Work	S/N of Responses	Learning/Training and Development	S/N of Responses	Contingencies
5	the identification from the environmental sample like the door handle, incubators, ressustiers, and nursing stations were used to create awareness on danger of nosocomial infection to the neonates	1	Interacting with the patients and staffs of the hospital. Collecting and processing of samples Questionnaire filling	3	Yes, 1. Genepoc sample collection 2. Stillbirth Study	1	The air conditioning of the place was an issue. The electric supply.	1	Yes, Making it easier for the patients to see a doctor on time and also the willingness for them to return to the hospital when ever they have an issue, the willingness for the patients to confined in you with regards to their health.	1	also interacting with the mothers and babies. The reason why is memorable is because it's my Passion, it's an area of interest, putting a smile on someone's face.	1	The most memorable aspect of BARNARDS was identifying those bacterias and	4	The challenges I encountered, was the part, were some of the mothers initially tend to refuse to pertake in the study or give their data's or samples.
7	(5) Improved infection prevention and control in the study areas	2	That you have to be tactical and patient with people in every working environment	4	Everyday throughout the research project was indeed memorable, as each day brings in its new ideas and experiences with it.	1	*Renovation of a wing at the scbu unit *Baby cots provided to the hospital *Baby resustaires provided for Scbu and maternity unit * Provision of Amikacin for SCBU unit * A laboratory constructed for the purpose	2	Yes. The overall health services rendered in the SCBU unit was improved with the coming of BARNARDS to MMSH.	1	The workload is more than the stipend.	1	Perfecting in Antibiotics sensitivity pattern After the research: the willingness to explore more on how this bacterias resist	6	1. Lack of phone numbers for most of the participants enrolled which led to loss to follow-up. 2. Wrong/untraceable addresses for clients who provided addresses which led to loss to follow-up.
7	(3) A WHO expert on infection control was brought in for a workshop on infection prevention and control	3	Yes. Pls if there could be any research in future, the means of communication from the staff to the management should be improved or re-organize as to have direct access to the study providers so that we will join ideas in improving the wellbeing of our patients.	4	Yes, it did made an impact.	3	3. Additional bed capacity and incubators for SCBU	2	Yes. Better diagnosis with the appropriate Antibiotics with the help of the free blood culture	2	The jovial team members	3	Yes, because they were educated about sign and symptom of sepsis, mostly they experienced it in their previous delivery but did not know what it was. With Barnards they also understand that improving health care facilities is possible.	7	(4) The poor indeed need the empathy and support of the rich in an unequal world we live.
		6	Team management, Data QC, problem solving and Monitoring & evaluation.	4	N/R	5	What went well was the motivation and timely provision SOP'S of all quality materials,reagents, equipment needed throughout the Study.	3	1. Making it easy for the enrolled babies from maternity when bring back to the hospital with suspected sepsis case , they will be quickly managed. 2. Reducing the cue for our patients in NICU 4. Home tracking	2	How we coordinate our work with good communication between lab and	4	I learnt a whole lot, during and after the project, through some of the questions asked the mothers, that their journey throughout pregnancy tends to affect the wellbeing of the baby by comparing neonatal and maternal samples which will determine whether the sepsis causing pathogen originated from the mother’s during birth or even from the hospital environment.	7	Tracking the women to their homes was also a major challenge when it had to do with people living far away from the site. Some journeys to see some patients too a whole day for each.
		7	(2) Collaboration and networking are very valuable tools of research	9	yes, I would say "Randomized Controlled Trial" and Interventional studies.	5	sometimes we experienced light(energy) fluctuations but not too frequent.	3	1. Easy access to a babies that were previously enrolled in Barnard to be attended easily 2. Co-ordination from the state co-ordination to the entire staff of Barnards Kano	2	The unwelcoming attitude of the Matrons in SCBU	5	The most memorable aspect for me was identifying the bacteria that were not conventional, and my journey to Cardiff, trained in Molecular Microbiology under Prof. Tim Walsh for 3wks.	10	Patient enrollment
		7	That the type of collaboration and networking witnessed in Barnards should be encouraged always, and we expect that more will come. This we hope will magnify the positive impact	11	Yes - mentioned above	5	some hospital equipment were donated to the hospital, like the Laboratory equipment, neonatal incubators, Portal cabin.	3	Generosity of that Barnards team with selfless act. Always on patient priority.	3	Man power 1. In Labour ward we may have con-current deliveries, only 1 Research Assistant on duty will cover all the enrollment for example on nights shift we may have 20 deliveries for 1 research assistant.	5	i learnt the usage of more updated means of bacterial isolation, identification and antimicrobial sensitivity and molecular techniques.	10	Rectal swap acceptance
		8	When will BARNARDS phase 2 commence????	11	Yes - mentioned above	6	1. The renovation of the NICU at MMSH. 2. Donation of Incubators and resuscitaire to the NICU. 3. Donation of resuscitate to the Labour ward.	5	Yes, we provided accurate and timely results information to the clinicians who managed the pediatric patient, and such interventions was used to reach out to the patient as fast as possible therefore many of those patients were saved and reduced Children mortality in the local hospital community and also	4	Everything went well. Expecially the co-operation of the nurses and doctors on duty, throughout the programme.	6	There were several aspects of the study that I would consider memorable but two events stand out. 1. Getting to present a summary of findings in Kano to research partners in Kigali, Rwanda, 2017. 2. Meeting Didier Pittet. Both events involved meeting and learning from professionals that were making great strides in research and their careers.	12	Some of the mothers refused to participate in the study because they wanted some extra incentives away from the free blood culture that we promised to do for their infants if they fell sick and returned to the hospital within a stipulated time of three months from the day of their birth.
		11	The impact of collaboration on ensuring successful projects	13	The question is not clear to me	7	The protocol was implemented as designed. All the materials and enabling environment necessary to carry out the study as per the protocol were made available.	5	The one am aware of was the free treatment of neonates under study throughout and	6	3. Initial friction between hospital and research staff. 4. Stressful working hours to collect data. 5. Staff remuneration was not commensurate to time and effort dedicated to study.	7	(6) Provided jobs for local staff numbering more than 15 (8) provided training and research experience to some local staff, some of which they have leveraged on to secure jobs	13	Delay in obtaining consent for participation when the baby's father was not immediately available.
		15	Employee engagement or involvement in all aspect of the research. Each employee had a voice and say in running the organisation smoothly. We had leaders who listened to their followers and they became life time Mentors.			7	Infrastructure was mainly in MMSH where we had to erect a laboratory using containers. Even at that we had to install electric supply system using inverters, as well booster for the water supply. Despite this we had to commit substantial resources to maintenance.	6	Several things went well in Kano during the project's operation. they include: 1. A high number of participant enrolment was recorded. This meant more samples and more data to compare and study. 2. Free access to blood culture tests for neonates admitted to the NICU which enabled the doctors to make result-based decisions on patient treatment and helped reduced the burden of having to pay for the…	7	The staff were also dedicated and happy working in the programme. The friendly disposition and enabling and encouraging approach of the global PI (Prof Tim) to the study and the staff was a big stimulus to the staff.	7	(4) Jobs were provided for local people (6) People received training	14	The baseline to Survey all worked out well
						7	(3) It provided better facilities and care environment for the neonates through provisions of baby cots, warmers, resuscitaires (7) Provided equipment laboratory facility, thus enhancing laboratory capacity	6	Yes, enrolled participants had access to research doctors and were able to call research assistants to book appointments. Also, the doctors were able to request for blood culture as part of normal routine.	7	The challenges were a few human cases and infrastructure. In terms of human challenges, we had instances where people wanted to frustrate the work because they believe all research projects come with big money which needed to be shared. Some wanted to be recognised or accommodated even when such were not indicated and would have been harmful to the study	7	(1) Research remains the cornerstone of quality health care
						7	Yes: (1) Equipment were provided for patient care and laboratory operations (2) Drugs, specifically amikacin and amoxicillin-clavulanate were provided for MMSH (5) Laboratory was built	6	4. Mindset change towards the use of amikacin in neonates. 5. Making request for blood culture routine	7	(3) Motivation and freedom are ingredients of excellence in any undertaking	8	The ability to diagnose sepsis in newborns!
						9	We care, empathized and follow up for certain months. offer free incubators and baby warner to hospitals that can't afford it, set up a mobile laboratory where we process the blood culture test obtained from supposedly queried septicemia neonates. And alot more.	7	The benefits to the neonates whose parents would not have been able to afford blood cultures or being managed under a clean and well equipped environment as was done in Kano MMSH. Many lives were saved through this. The second was the discovery of the ineffectiveness of the combination of ampicillin and gentamicin in the management of neonatal sepsis across the country. This must also have saved …	8	The support that Clinical Microbiologists can provide to Neonatologists.	8	4. Knowledge on neonatal sepsis diagnosis and management amongst Paediatric residents improved
						9	Some hospitals with limited or no incubators and Radiant warmer hugely benefited.	7	Yes. (1) Provided clinical care to the neonates (2) It threw up some hidden adverse practices such as the use of ampicillin and gentamicin even when they were not effective, and thus altered the practice guideline (4) Reduced mortality and morbidity	10	Happy to have been a part of this	9	1. working in the lab as a research scientist, the impact and the knowledge stills pays till date. 2. Connecting with the mother and neonate. 3. it advances my communication skills, analytical skills, research skills and empathy skills. 4. I got more enlightened about Enterobactericaeas and septiceamia from neonates that hard birth complications and many more.
						10	Set up of NICU in our hospital	7	(7) Some indigent patients received blood culture support.	11	1. Execution of the project was seamless due to the passion and dedication of research assistants. 2. Follow up of hundreds of women in around Kano metropolis was only made possible due to the research assistance.	10	How to setup an gold standard research
						10	Incubators and resuscitataires were donated	8	1. Blood culture investigations became more accessible to our clients. 2. We could recieve preliminary reports within 48-72 hours 3. The gap between Neonatology and Clinical Microbiology narrowed	11	1. Managing work schedules for staff especially with the number of deliveries in MMSH Kano. Providing sufficient time off became a challenge. 2. Payment of staff was a bit tedious due to the need to manually initiate each transaction. 3. The lack of seamless collaboration between the head of peadiatric department in MMSH Kano and the local research staff.	12	A Trip to Kigali, Rwanda in May 2017 with my other colleagues for a presentation about the research so far in Nigeria then. I got to meet other BARNARDS staff from different countries, learnt about their success stories, challenges and way forward.
						11	4. The lack of dedicated space for our staff within the departments they worked in was abit challenging	8	There were challenges such as: 1. The need for repeat/2nd cultures in some babies 2. The fact that some patients still couldn't afford to pay the discounted fee for the blood cultures	13	Coordination, supervision and team work were at their peak and staff commitment was palpable. Meetings were held locally often to review data collection.	12	Enlightening of the mothers about the use and abuse of antibiotics
						14	Yes, some of were the renovation of SCBU by BARNARDS, provision of 8 incubators and 2 resuscitaires, the antibiotics, and the	8	Yes. The study improved diagnosis and ultimately the management of babies with neonatal sepsis. That translated to improved outcomes and quality of care to such babies that of course are from the local community.	13	That good supervision and team work have positive impact on motivation and commitment in the conduct of research	12	YES. The mothers learnt that they shouldn't abuse Antibiotics
						15	The only challenge I can remember was inadequate electricity to run the BACTEC machine, this caused it to have several regular breakdown. Though we had a solar panel, which was also not efficient enough.	8	Yes. Improvement in the ability to diagnose sepsis in newborns and invariably improving quality of care.	14	Long working hours, which were stressful. Sometimes coming-in in the morning and evening the same day. Covering 3 or more wards at the same time Not having enough time to rest which sometimes made me sick were very stressful indeed. And the stipend was a bit low for the job	12	I learnt a lot. Collection of samples, preparation of slides in the laboratory, storage of organism in -80 freezer, the list is endless
								9	We successfully reach out to women who cannot afford to medically take good care of their neonates, we reduced mortality rate, created a free test (blood culture) which was not affordable for a very low income learner/vulnerable mothers.	15	Regarding personnel satisfaction, no challenges.	12	I had a great time working with BARNARDS Abuja, Nigeria. it was very educating
								9	1. Mothers were scared of their informations been published without the knowledge of confidentiality agreements. 2. Neonates that had Multi-resistant antibiotics. 3. Doctors practice empirical treatment on neonates thus creating multiple drug resistant.			14	Yes it did. The mother's perceptions,behaviour and believes were changed, they became more aware and educated about the dangers or diseases that are associated with giving birth and are always looking for a way out
								9	Yes very huge impact. Low income earners/ vulnerable mothers/ less privilege mothers/single mothers who cannot afford to help their neonates benefited hugely. Hospitals that doesn't have the facility to open their side labs benefited and we made the turn around time feasible and favorable for them; thus mortality rate curbed/ controlled.			14	It's exciting to learn something new always, the decision making, meeting new characters, understanding some part of giving birth and related courses
								9	I was able to assessed the Burden of Antimicrobial Resistance on clinical outcomes of neonates and their common risked factor were identified and I was able to explore with rapid techniques which helped diagnosed septicemia in LMICs. The main source of antimicrobial resistant were hugely targeted and controlled. The above results helped in treatment/prevention of multiple drug resistance.			15	Absolutely in the following ways: 1)The women of the locality coming into the hospital were always enlightened by the Research doctors, whenever they bring their little children for consultation. 2) Provision of incentives(diapers) was a very serious need to the nursing mothers, this was always received with gladness.
								10	Yes. Antibiotics prescription immediately changed from the routine to more selective based on evidence			15	1) Microbiology techniques with regards to blood culture. 2) Capacity building in laboratory administration.
								11	Planning and initiation phase. During the start we had to implement many clinical improvements which led to an overall improvement of neonatal care and reduction of mortality.
								11	3. The Kano BARNARDS lab was a major win for the neonatal department, who were now able to access free blood cultures for their patients alongside antibiotic sensitivity data that provided a major shift in empirical antibiotic choices. We had data to back up our argument and neonates began to survive.
								13	BARNARDS enabled thorough diagnostic laboratory investigations(cultures) for neonates during the study period and this improved our patient management and outcome
								13	Yes. Findings from the study have positively influenced the choice of empirical antibiotics in the management of neonatal sepsis at the National Hospital Abuja
								14	The Clinical aspectand Interaction with the patients and helping them to changing their lives
								14	while the doctors find it easier to diagnose the patients
								15	3) Result release/TAT was very prompt, this helped the clinicians to give the proper/right drugs.

## Sheet: Compare data to remv duplicates
S/N of Responses	IPC	S/N of Responses	Interpersonal relationship /Collaboration/Communication	S/N of Responses	Invalid /non-specific response	S/N of Responses	Infrastructure Provision/challenges	S/N of Responses	patient management and outcome	S/N of Responses	Staff Dedication and Team Work	S/N of Responses	Learning/ Training and Development	S/N of Responses	Contingencies
5	the identification from the environmental sample like the door handle, incubators, ressustiers, and nursing stations were used to create awareness on danger of nosocomial infection to the neonates	1, 2	That you have to be tactical and patient with people in every working environment ; Interacting with the patients and staffs of the hospital; Questionnaire filling	3	Yes, 1. Genepoc sample collection 2. Stillbirth Study	1,5,15	The air conditioning of the place was an issue. The electricity fluctuation affecting the work; affecting running of the BACTEC machine whivh caused several breakdown of the machine. Though we had a solar panel, which was also not efficient enough.	1,2,3,5, 8, 13, 14, 15	Making it easier for the patients to see a doctor on time and are quickly managed; and also the willingness for them to return to the hospital when ever they have an issue, the willingness for the patients to confined in you with regards to their health; The overall health services rendered in the SCBU unit was improved with the coming of BARNARDS to MMSH. provided accurate and timely results inf…	1, 3, 6, 14	The workload is more than the stipend. comment from respondant "3": "In Labour ward we may have con-current deliveries, only 1 Research Assistant on duty will cover all the enrollment for example on nights shift we may have 20 deliveries for 1 research assistant" Stressful working hours to collect data. 5. Staff remuneration was not commensurate to time and effort dedicated to study. Example of c…	1, 5,8, 15	i learnt the usage of more updated means of bacterial isolation, identification and antimicrobial sensitivity and molecular techniques. After the research: the willingness to explore more on how this bacterias resist	4, 10	The challenges I encountered, was the part, were some of the mothers initially tend to refuse to pertake in the study or give their data's or samples; acceptance of the rectal swap
7	A WHO expert on infection control was brought in for a workshop on infection prevention and control ; Improved infection prevention and control in the study areas	3	Pls if there could be any research in future, the means of communication from the staff to the management should be improved or re-organize as to have direct access to the study providers so that we will join ideas in improving the wellbeing of our patients.	4	Everyday throughout the research project was indeed memorable, as each day brings in its new ideas and experiences with it.	1,5,6,9,10,14	*Renovation of a wing at the scbu unit *Baby cots provided to the hospital *Baby resustaires provided for Scbu and maternity unit * Provision of Amikacin for SCBU unit * A laboratory constructed in MMSH for the purpose using portal cabin	3	Generosity of that Barnards team with selfless act. Always on patient priority.	2, 4,6,8,11	Initial friction between hospital and research staff; The unwelcoming attitude of the Matrons in SCBU ; Exmples by respondant 11....... "The lack of seamless collaboration between the head of peadiatric department in MMSH Kano and the local research staff was challenging" however, some staff experienced good co-operation of the nurses and doctors on duty, throughout the programme in their site, e…	3, 4, 14, 15	Yes, because they were educated about sign and symptom of sepsis, mostly they experienced it in their previous delivery but did not know what it was. With Barnards they also understand that improving health care facilities is possible. I learnt a whole lot, during and after the project, through some of the questions asked the mothers, that their journey throughout pregnancy tends to affect the we…	6	1. Lack of phone numbers for most of the participants enrolled which led to loss to follow-up. 2. Wrong/untraceable addresses for clients who provided addresses which led to loss to follow-up.
		6	Team management, Data QC, problem solving and Monitoring & evaluation.	4	Yes, it did made an impact.	3	Additional bed capacity and incubators for SCBU	5	The one am aware of was the free treatment of neonates under study throughout and	1, 2, 7, 10,11	The jovial team members ; Execution of the project was seamless due to the passion and dedication of research assistants. The staff were also dedicated and happy working in the programme. The friendly disposition and enabling and encouraging approach of the global PI (Prof Tim) to the study and the staff was a big stimulus to the staff. Example from respondant "1"....... "The reason why is memora…	5	my journey to Cardiff, trained in Molecular Microbiology under Prof. Tim Walsh for 3wks.	7	Tracking the women to their homes was also a major challenge when it had to do with people living far away from the site. Some journeys to see some patients too a whole day for each.
		7, 11	That the type of collaboration and networking witnessed in Barnards should be encouraged always, and we expect that more will come. This we hope will magnify the positive impact; Collaboration and networking are very valuable tools on ensuring successful research	4	N/R	5, 7	The protocol was implemented as designed. All the materials and enabling environment necessary to carry out the study as per the protocol were made available; SOP'S of all quality materials,reagents, Laboratory equipment needed throughout the Study. -It provided better facilities and care environment for the neonates through provisions of baby cots, warmers, resuscitaires - Provided equipment in …	2, 6, 7,11	Several things went well in Kano during the project's operation. they include: 1. A high number of participant enrolment was recorded. This meant more samples and more data to compare and study. 2. The Kano BARNARDS lab was a major win for the neonatal department, Free access to blood culture tests for neonates admitted to the NICU which enabled the doctors to make result-based decisions on patie…	7	The challenges were a few human cases and infrastructure. In terms of human challenges, we had instances where people wanted to frustrate the work because they believe all research projects come with big money which needed to be shared. Some wanted to be recognised or accommodated even when such were not indicated and would have been harmful to the study	6, 12	There were several aspects of the study that I would consider memorable but two events stand out. 1. Getting to present a summary of findings in Kano to research partners in Kigali, Rwanda, 2017. 2. Meeting Didier Pittet. Both events involved meeting and learning from professionals that were making great strides in research and their careers. A Trip to Kigali, Rwanda in May 2017 with my other col…	7, 15, 12	(4) The poor indeed need the empathy and support of the rich in an unequal world we live. Example of comment from respondant "15"..... "Provision of incentives(diapers) was a very serious need to the nursing mothers, this was always received with gladness" Request for incentives asides the free blood culture
		8	When will BARNARDS phase 2 commence????	9	yes, I would say "Randomized Controlled Trial" and Interventional studies.	7	Infrastructure was mainly in MMSH where we had to erect a laboratory using containers. Even at that we had to install electric supply system using inverters, as well booster for the water supply. Despite this we had to commit substantial resources to maintenance.	7,10, 11	The second was the discovery of the hidden adverse practice and ineffectiveness of the combination of ampicillin and gentamicin in the management of neonatal sepsis across the country. Altered the practice guideline of the use of of ampicillin and gentamicin in the treatment of neonatal sepsis . This must also have saved a lot of lives by reduced mortality and morbidity and must have been doing s…	7	(3) Motivation and freedom are ingredients of excellence in any undertaking	7, 12	(6) Provided jobs for local staff numbering more than 15 (8) provided training and research experience to some local staff, some of which they have leveraged on to secure jobs Example comment from respondant "12"....... "I had a great time working with BARNARDS Abuja, Nigeria. it was very educating"	10	Patient enrollment
		15	Employee engagement or involvement in all aspect of the research. Each employee had a voice and say in running the organisation smoothly. We had leaders who listened to their followers and they became life time Mentors.	11	Yes - mentioned above	7	Drugs, specifically amikacin and amoxicillin-clavulanate were provided for MMSH	7,8, 9	Some indigent patients received blood culture support.; The fact that some patients still couldn't afford to pay the discounted fee for the blood cultures	11	1. Managing work schedules for staff especially with the number of deliveries in MMSH Kano. Providing sufficient time off became a challenge. 2. Payment of staff was a bit tedious due to the need to manually initiate each transaction.	7	(1) Research remains the cornerstone of quality health care	13	Delay in obtaining consent for participation when the baby's father was not immediately available.
				11	Yes - mentioned above	11	The lack of dedicated space for our staff within the departments they worked in was abit challenging	9,13	1. Mothers were scared of their informations been published without the knowledge of confidentiality agreements. 2. Neonates that had Multi-resistant antibiotics. 3. Doctors practice empirical treatment on neonates thus creating multiple drug resistant. Findings from the study have positively influenced the choice of empirical antibiotics in the management of neonatal sepsis at the National Hospi…	2, 13	Coordination, supervision and team work were at their peak and staff commitment was palpable. Meetings were held locally often to review data collection. This had positive impact on motivation and commitment in the conduct of research	8	4. Knowledge on neonatal sepsis diagnosis and management amongst Paediatric residents improved	11, 14	Planning and initiation phase. During the start we had to implement many clinical improvements which led to an overall improvement of neonatal care and reduction of mortality. Example comment from respondant "14"..... "The baseline to Survey all worked out well"
				13	The question is not clear to me			11	Planning and initiation phase. During the start we had to implement many clinical improvements which led to an overall improvement of neonatal care and reduction of mortality.	15	Regarding personnel satisfaction, no challenges.	9	1. working in the lab as a research scientist, the impact and the knowledge stills pays till date. 2. Connecting with the mother and neonate. 3. it advances my communication skills, analytical skills, research skills and empathy skills. 4. I got more enlightened about Enterobactericaeas and septiceamia from neonates that hard birth complications and many more.
												10	How to setup an gold standard research
												12	Enlightening of the mothers about the use and abuse of antibiotics

## Sheet: Final Data-Reviewed
		S/N of Responses	Invalid /non-specific response	S/N of Responses	Infrastructure Provision/challenges	S/N of Responses	patient management and outcome	S/N of Responses	Staff Dedication and Team Work	S/N of Responses	Learning/Training and Development	S/N of Responses	Contingencies
		3	Yes, 1. Genepoc sample collection 2. Stillbirth Study	1,5, 7,15	The air conditioning of the place was an issue. The electricity fluctuation affecting the work; affecting running of the BACTEC machine whivh caused several breakdown of the machine. Though we had a solar panel, which was also not efficient enough. * Infrastructure was mainly in MMSH where we had to erect a laboratory using containers. Even at that we had to install electric supply system using i…		Subtheme: Diagnosis and treatment		Subtheme: Job Satisfaction	1, 5,8, 15, 6, 12, 8, 9, 2	i learnt the usage of more updated means of bacterial isolation, identification and antimicrobial sensitivity and molecular techniques. A Trip to Kigali, Rwanda in May 2017 with my other colleagues for a presentation about the research so far in Nigeria then. I got to meet other BARNARDS staff from different countries, learnt about their success stories, challenges and way forward. * my journey t…		Subtheme: Project Planning
		4	Everyday throughout the research project was indeed memorable, as each day brings in its new ideas and experiences with it.	1, 3,5,6,7, 9,10,14	*Renovation of a wing at the scbu unit *Baby cots provided to the hospital *Baby resustaires provided for Scbu and maternity unit * Provision of Amikacin for SCBU unit * A laboratory constructed in MMSH for the purpose using portal cabin * Additional bed capacity and incubators for SCBU * -It provided better facilities and care environment for the neonates through provisions of baby cots, warmers…	1,2,3,5, 8, 13, 14, 15	Making it easier for the patients to see a doctor on time and are quickly managed; and also the willingness for them to return to the hospital when ever they have an issue, the willingness for the patients to confined in you with regards to their health; The overall health services rendered in the SCBU unit was improved with the coming of BARNARDS to MMSH. provided accurate and timely results inf…	2, 13, 3, 7	Coordination, supervision and team work were at their peak and staff commitment was palpable. Meetings were held locally often to review data collection. This had positive impact on motivation and commitment in the conduct of research * Generosity of that Barnards team with selfless act. Always on patient priority. (3) Motivation and freedom are ingredients of excellence in any undertaking	3, 4, 14, 15, 12	Yes, because they were educated about sign and symptom of sepsis, mostly they experienced it in their previous delivery but did not know what it was. With Barnards they also understand that improving health care facilities is possible. I learnt a whole lot, during and after the project, through some of the questions asked the mothers, that their journey throughout pregnancy tends to affect the we…	11, 14	Planning and initiation phase. During the start we had to implement many clinical improvements which led to an overall improvement of neonatal care and reduction of mortality. Example comment from respondant "14"..... "The baseline to Survey all worked out well"
		4	Yes, it did made an impact.	5, 7	The protocol was implemented as designed. All the materials and enabling environment necessary to carry out the study as per the protocol were made available; SOP'S of all quality materials,reagents, Laboratory equipment needed throughout the Study. - Provided equipment in laboratory facility for operation, thus enhancing laboratory capacity	2,5, 6, 7,11	Several things went well in Kano during the project's operation. they include: 1. A high number of participant enrolment was recorded. This meant more samples and more data to compare and study. 2. The Kano BARNARDS lab was a major win for the neonatal department, Free access to blood culture tests for neonates admitted to the NICU which enabled the doctors to make result-based decisions on patie…	1, 2, 7, 10,11, 15	The jovial team members ; Execution of the project was seamless due to the passion and dedication of research assistants. The staff were also dedicated and happy working in the programme. The friendly disposition and enabling and encouraging approach of the global PI (Prof Tim) to the study and the staff was a big stimulus to the staff. Example from respondant "1"....... "The reason why is memora…	7, 12	(6) Provided jobs for local staff numbering more than 15 (8) provided training and research experience to some local staff, some of which they have leveraged on to secure jobs Example comment from respondant "12"....... "I had a great time working with BARNARDS Abuja, Nigeria. it was very educating"	7, 15, 12	(4) The poor indeed need the empathy and support of the rich in an unequal world we live. Example of comment from respondant "15"..... "Provision of incentives(diapers) was a very serious need to the nursing mothers, this was always received with gladness" Request for incentives asides the free blood culture
		4	N/R	11	The lack of dedicated space for our staff within the departments they worked in was abit challenging	7,8, 9	Some indigent patients received blood culture support.; The fact that some patients still couldn't afford to pay the discounted fee for the blood cultures		Subtheme: Challenges	1, 7, 6, 10	After the research: the willingness to explore more on how this bacterias resist (1) Research remains the cornerstone of quality health care There were several aspects of the study that I would consider memorable but two events stand out. 1. Getting to present a summary of findings in Kano to research partners in Kigali, Rwanda, 2017. 2. Meeting Didier Pittet. Both events involved meeting and lea…		Subtheme: Challenges
		9	yes, I would say "Randomized Controlled Trial" and Interventional studies.			7,10, 11, 13	The second was the discovery of the hidden adverse practice and ineffectiveness of the combination of ampicillin and gentamicin in the management of neonatal sepsis across the country. Altered the practice guideline of the use of of ampicillin and gentamicin in the treatment of neonatal sepsis . This must also have saved a lot of lives by reduced mortality and morbidity and must have been doing s…	7	The challenges were a few human cases and infrastructure. In terms of human challenges, we had instances where people wanted to frustrate the work because they believe all research projects come with big money which needed to be shared. Some wanted to be recognised or accommodated even when such were not indicated and would have been harmful to the study			6, 10	1. Lack of phone numbers for most of the participants enrolled which led to loss to follow-up. 2. Wrong/untraceable addresses for clients who provided addresses which led to loss to follow-up. *Patient enrollment
		11	Yes - mentioned above				Subtheme: IPC	1, 3, 6, 14, 11	The workload is more than the stipend. comment from respondant "3": "In Labour ward we may have con-current deliveries, only 1 Research Assistant on duty will cover all the enrollment for example on nights shift we may have 20 deliveries for 1 research assistant" Stressful working hours to collect data. 5. Staff remuneration was not commensurate to time and effort dedicated to study. Example of c…			4, 10, 13	The challenges I encountered, was the part, were some of the mothers initially tend to refuse to pertake in the study or give their data's or samples; acceptance of the rectal swap * Delay in obtaining consent for participation when the baby's father was not immediately available.
		11	Yes - mentioned above			5	the identification from the environmental sample like the door handle, incubators, ressustiers, and nursing stations were used to create awareness on danger of nosocomial infection to the neonates	2, 4,6,8,11	Initial friction between hospital and research staff; The unwelcoming attitude of the Matrons in SCBU ; Exmples by respondant 11....... "The lack of seamless collaboration between the head of peadiatric department in MMSH Kano and the local research staff was challenging" however, some staff experienced good co-operation of the nurses and doctors on duty, throughout the programme in their site, e…			7	Tracking the women to their homes was also a major challenge when it had to do with people living far away from the site. Some journeys to see some patients too a whole day for each.
		13	The question is not clear to me			7	A WHO expert on infection control was brought in for a workshop on infection prevention and control ; Improved infection prevention and control in the study areas						Initial friction between hospital and research staff; The unwelcoming attitude of the Matrons in SCBU ; Exmples by respondant 11....... "The lack of seamless collaboration between the head of peadiatric department in MMSH Kano and the local research staff was challenging" however, some staff experienced good co-operation of the nurses and doctors on duty, throughout the programme in their site, e…
total frequency of response	4	9	1. Mothers were scared of their informations been published without the knowledge of confidentiality agreements. 2. Neonates that had Multi-resistant antibiotics. 3. Doctors practice empirical treatment on neonates thus creating multiple drug resistant.	total frequency of response	15	total frequency of response	22	total frequency of response	21	total frequency of response	20		The workload is more than the stipend. comment from respondant "3": "In Labour ward we may have con-current deliveries, only 1 Research Assistant on duty will cover all the enrollment for example on nights shift we may have 20 deliveries for 1 research assistant" Stressful working hours to collect data. 5. Staff remuneration was not commensurate to time and effort dedicated to study. Example of c…
		8	When will BARNARDS phase 2 commence????					S/N of Responses	Interpersonal relationship /Collaboration/Communication				The challenges were a few human cases and infrastructure. In terms of human challenges, we had instances where people wanted to frustrate the work because they believe all research projects come with big money which needed to be shared. Some wanted to be recognised or accommodated even when such were not indicated and would have been harmful to the study
								3	Pls if there could be any research in future, the means of communication from the staff to the management should be improved or re-organize as to have direct access to the study providers so that we will join ideas in improving the wellbeing of our patients.
								7, 11	That the type of collaboration and networking witnessed in Barnards should be encouraged always, and we expect that more will come. This we hope will magnify the positive impact; Collaboration and networking are very valuable tools on ensuring successful research			total frequency of response	11
								15	Employee engagement or involvement in all aspect of the research. Each employee had a voice and say in running the organisation smoothly. We had leaders who listened to their followers and they became life time Mentors.
									25	total frequency of response

## Sheet: Data overview & Key points
		Data Overview and key points
	Theme 1	Patient management and outcome
	Data overview/quotes	Making it easier for the patients to see a doctor on time and are quickly managed; and also the willingness for them to return to the hospital when ever they have an issue, the willingness for the patients to confined in you with regards to their health; The overall health services rendered in the SCBU unit was improved with the coming of BARNARDS to MMSH. provided accurate and timely results inf…
		Subtheme: Diagnosis and treatment
Categories	1	Ease of access for patients to clinicians
	2	Improved evidence-based diagnosis: provision of recommended antibiotics in hospital where patient couldn't afford (MMSH)
	3	Herd reduction in mortality rate: free blood culture extended to indigent patients who did not enrol in the study
	4	Evidence-based recommendation for change in adverse practises: outdated empirical treatment, sepsis diagnosis
		Subtheme: IPC
	1	Evidence-based recognistion of the need for IPC
	2	Reiterate the need for IPC: invitation of WHO expert on IPC
		Data Overview and key points
	Theme 2	Good research Conduct : Staff Dedication and Team Work
	Data overview/quotes	Coordination, supervision and team work were at their peak and staff commitment was palpable. Meetings were held locally often to review data collection. This had positive impact on motivation and commitment in the conduct of research * Generosity of that Barnards team with selfless act. Always on patient priority. (3) Motivation and freedom are ingredients of excellence in any undertaking ; The …
Categories		Subtheme: Job Satisfaction
	1	Passion, dedication and commitment of the team
	2	motivation by good leadership reinforces commitment.
		Subtheme: Deterrents to progress
	1	Lack communication and transparency of intent in research. Initial clarity on individual roles before commencement of project.
	2	Staff remuneration/ what is the right pay compared to the work expectation. Remuneration vs workload
	3	Rivalry between hospital and research staff. Could frustrate a research. better ways to handle?
	Theme 2	Good research Conduct :Interpersonal relationship /Collaboration/Communication
	Data overview/quotes	Pls if there could be any research in future, the means of communication from the staff to the management should be improved or re-organize as to have direct access to the study providers so that we will join ideas in improving the wellbeing of our patients; That the type of collaboration and networking witnessed in Barnards should be encouraged always, and we expect that more will come. This we …
Categories	1	Positive impact of Collaboration and networking between institutions in research: learning from elite institutes
	2	Communication between staff and project managers: 50:50 opinion. 50% of the opinion that there is room for improvement
	3	To encourage direct communication between local staff and study providers
		Data Overview and key points
	Theme 3	Capacity Building: Learning/Training and Development
	Data overview/quotes	I learnt the usage of more updated means of bacterial isolation, identification and antimicrobial sensitivity and molecular techniques. A Trip to Kigali, Rwanda in May 2017 with my other colleagues for a presentation about the research so far in Nigeria then. I got to meet other BARNARDS staff from different countries, learnt about their success stories, challenges and way forward. * my journey t…
Categories	1	Learning skill set vital for a research scientist and clinicians. 1) standardized lab techniques 2) networking with international researchers/scientist 3) communicating research findings/ presentation skills 4) verbal/ day-to-day communication
	2	Mothers education on sepsis
	3	Job opportunities for unemployed locals
	4	inflamed interest in research, which led to a few other studies: stillbirth
	Theme 3	Capacity building: Infrastructure Provision/Challenges (Can have challenges as a sub-heading to this)
	Data overview/quotes	The air conditioning of the place was an issue. The electricity fluctuation affecting the work; affecting running of the BACTEC machine whivh caused several breakdown of the machine. Though we had a solar panel, which was also not efficient enough. * Infrastructure was mainly in MMSH where we had to erect a laboratory using containers. Even at that we had to install electric supply system using i…
Categories	1	Provision of physical structure and necessary equipment for the project: the good, the bad, and the ugly (Solves immediate need; sustainability after research, the burden of maintainace
	2	Enhanced laboratory capacity in some hospitals and better facilities in others
	3	Effect of poor Electricity supply: breakdown of machines. Solar energy with maintainace
	4	Challenge of dedicated workspace for the local research staff:conflict between research staff and hospital staff
		Data Overview and key points
	Theme 4	Contingencies
	Data overview/quotes	Planning and initiation phase. During the start we had to implement many clinical improvements which led to an overall improvement of neonatal care and reduction of mortality. Example comment from respondant ""14""..... ""The baseline to Survey all worked out well"" ; (4) The poor indeed need the empathy and support of the rich in an unequal world we live. Example of comment from respondant ""15"…
Categories		Subtheme: Project Planning
	1	Good project planning
	2	Role of incentives in research
	3	Difficulty of home-tracking for follow-up

## Sheet: Themes and Key points
Categories		Key points
	Theme 1	Patient management and outcome	3rd = 22 comments
1		Ease of access for patients to clinicians
2		Improved evidence-based diagnosis: provision of recommended antibiotics in hospital where patient couldn't afford (MMSH)
3		Herd reduction in mortality rate: free blood culture extended to indigent patients who did not enrol in the study
4		Evidence-based recommendation for change in adverse practises: outdated empirical treatment, sepsis diagnosis
5		Evidence-based recognition of the need for IPC
6		Reiterate the need for IPC: invitation of WHO expert on IPC
		Key points	Rate of responses
	Theme 2	Good Research Conduct	2nd = 25 comments
7		Passion, dedication and commitment of the team
8		motivation by good leadership reinforces commitment.
9		Lack communication and transparency of intent in research. Initial clarity on individual roles before commencement of project.
10		Staff remuneration/ what is the right pay compared to the work expectation. Remuneration vs workload
11		Rivalry between hospital and research staff. Could frustrate a research. better ways to handle?
12		Positive impact of Collaboration and networking between institutions in research: learning from elite institutes
13		Communication between staff and project managers: 50:50 opinion. 50% of the opinion that there is room for improvement
14		To encourage direct communication between local staff and study providers
		Key points
	Theme 3	Capacity building	1st = 35 comments
15		Provision of physical structure, staff, rehabilitation of existing structure and necessary equipment for the project: the good, the bad, and the ugly (Solves immediate need; sustainability after research, the burden of maintainace
16		Enhanced laboratory capacity in some hospitals and better facilities in others
17		Effect of poor Electricity supply: breakdown of machines. Solar energy with maintainace
18		Challenge of dedicated workspace for the local research staff:conflict between research staff and hospital staff
19		Learning skill set vital for a research scientist and clinicians. 1) standardized lab techniques 2) networking with international researchers/scientist 3) communicating research findings/ presentation skills 4) verbal/ day-to-day communication
20		Mothers education on sepsis
21		Job opportunities for unemployed locals
22		inflamed interest in research, which led to a few other studies: stillbirth
		Key points
	Theme 4	Contingencies plan and risk management	4th = 11 comments
23	1	Good project planning
24	2	Role of incentives in research. however care should be taken due to the fllip side of incentive. Participants may enroll with the sole intent to receive incentives and thereby give wrong information. loss of data due to wrong info. given (phone number and address) link to the point above
25	3	Difficulty of home-tracking for follow-up

## Sheet: obsolete-theme selection
Patient wellbeing	Training and staff development	Hospital infrastructure	Abx	Challenges	Networking-Human relationship
interaction with patient	Learnt sample processing	Renovation of SCBU unit	Provided antibiotics	Air conditioning of the lab	Jovial team
ease of healthcare access for patients	Perfecting AST	baby cots provided	change to use of amikacin	Electricity supply	generosity of the team
openness of patients to staff	patient enlightenment about sepsis	baby resuscitire provided	discovering the ineffectiveness of ampicillin and gentamicin combination leading to reduced mortality	renumeration of staff was low	knowing that patients wellbeing is always the priority
health services in SCBU improved	enlighten the patient on the need to enrol in the study	constructed lab and equipped it	change of routine abx to more selective abx based on evidence	unwelcoming attitude of matrons	Co-operation of the nurses and doctors
free blood culture	enlightenment of the research assistants and therefore patients in return	timely provision of reagents and equipment needed for the study	abx sensitivity data that provided a major shift in empirical antibiotic choices	over worked staff	attending BARNADS WORKSHOP AT Kigali
better diagnosis	invitation Cardiff for training	provision of electricity sablizers	enlightening the mothers on the use and abuse of abx	lack of direct access/communication between local staff and study providers	meeting and learning from professional making great strides in research
ease to enroll babies with suspected sepsis	impact of the hospital environment on the acquisition of nosocomial infections	provision of hospital equipment	study positively inflenced the choice of empirical abx in the management of neonatal sepsis in NHA	initial refusal of patients to partake in the study	team management
reduced queue for patients	learnt the use of updated technique for ID and AST	provision portal cabin	Provided antibiotics	Electricity fluctuations	happy and dedicated staff
ease of access for patients	provided training and research experience for some local staff which was used to secure jobs after the study	renovation of SCBU unit		Loss to follow-up due to lack of mobile phones	friendly disposition of the study PI
timely lab results	increased knowledge of sepsis diagnosis and management amongst paediatric resisdents	donation of incubators and resuscitire		loss to follow up due to wrong address	motivation of the local staff as the main driving force
reduced neonatal mortality	more enlightened about enterbacteriacea and septiceamia in neonates	inverters provided		friction between hospital staff and research staff	sent 3 research assistants to Rwanda for BARNARDS internatioanl meetings
free treatment of neonate with sepsis	sepsis diagnosis in neonates	erect a lab using containers		stressful working hours to collect data	collaboration and networking valuable tool of research
free access to blood culture for neonates	mothers were educated on diseaseas assosiated with child birth	booster for water supply		low staff renumeration compared to time and effort	motivation and freedom are ingredients of excellence in research
ease of access to healthcare for the poor	the mother were enlightened about sepsis by the doctors	provided lab equipment thus enhancing lab capacity		people wanting to frustrate the study-big money to share	support of clinical microbiologists to neonatologists
Provided clinical care to the neonates		free incubators and baby warmers		people wanting to be recognized as part of the study	care, empathy on the part of the local staff
provided better facilities and care environment for the neonates through provisions of baby cots, warmers resuscitaires	Personal development	set up mobile lab		Tracking patients who live far away some journies took a day	Happy to be part of the study
improved infection prevention control	local staff interest in research	Renovation of SCBU unit		Hazardous journeys to track the women	execution of project was seamless due to the passion and dedication of the RAs
accessibility of blood culture investigations	development of new study-still birth	provided 8 incubators and 2 resuscitaires		inability to afford the discounted cost of blood culture in some hosp	impact of collaboration in ensuring successful project
timely lab results	team management skills			participants scared of misuse of given data and confidentiality	trip to Kigali for workshop
narrowed gap between neonatology and clinical microbiology	problem solving skills			mothers to accept correctin of rectal swab by male physicians	palpable staff commitment
improved diagnosis and the mangement of babies with neonatal sepsis	data management	Timely provision of materials and enabling environment necessary to carryout research		managing work schedule for staff due to the number of deliveries in MMSH-time off was a problem	locally held meeting to review data collection
improved quality of care and outcome	provided jobs for local staff	timely provision of reagents		Payment of staff was done manually therefore tedious	good supervision and team work had positive motivation and comitment in the conduct of research
free blood culture	the poor need the empathy and support of the rich in the world we live in	resources for structural management		lack of seamless collaboration between the head of pead dept in MMSH and local staff	enjoyed the responsibility as a RA
reduced neonatal mortality	advances communication, analytical, research and empathy skills that is still useful till date	financial support to cover transportation for staff that use their vehicle to track the participants		lack of dedicated space for staff within the dept they worked	employee engagement in all aspect of the research
provides preliminary results for better choice of empirical treatment	WHO expert on infection prevention control brought in for workshop on IPC	follw-up of women posible because of the dedication of the RAs		extra incentive requested by some participants	had leaders who listened to the followers and became life time mentors
provision of incubators and warmers	very educative project	capacity building in lab administration		Detail in obtaining consent in the absent of baby's father	WHO expert on infection prevention control brought in for workshop on IPC
feasible turn around time for blood cutlures				Long working hours for the RAs
incubators and resuscitires were donated				Low stipend for the Job
implemented many clinical improvements that led to overall improvement of neonatal care and reduced mortalty				inadequate electricity to run the BACTEC machine
free access to blood culture for neonates in Kano				solar panel was provided but still wasn't efficient enough
thorough lab investigation of of neonates that improved patient mangement and outcome				Redistribution of some of staff salaries to placate some people who wants to frustrate the work
easier sepsis diagnosis by doctors
Turnaround time was prompt for lab results and this helped clinicians to give right drugs
incentives were received with gladness
Home tracking
